# Supplementary material for: Chronic Stress Induces Type 2b Skeletal Muscle Atrophy via the Inhibition of mTORC1 Signaling in Mice
Source: Med Sci (Basel). 2023 Feb 10;11(1):19. doi: 10.3390/medsci11010019 (PMC9944114; doi:10.3390/medsci11010019)
Supplement: Supplementary file 1 [file medsci-11-00019-s001.zip]

Archive with 1 entries (1 files):
- medsci-2188736-supplementary.pdf
